# Supplementary material for: Production of Recombinant Zika Virus Envelope Protein by Airlift Bioreactor as a New Subunit Vaccine Platform
Source: Int J Mol Sci. 2023 Sep 11;24(18):13955. doi: 10.3390/ijms241813955 (PMC10531330; doi:10.3390/ijms241813955)
Supplement: Supplementary file 1 [file ijms-24-13955-s001.zip]

Archive with 1 entries (1 files):
- ijms-2265152-supplementary.pdf
